# Supplementary material for: A century of changing flows: Forest management changed flow magnitudes and warming advanced the timing of flow in a southwestern US river
Source: PLoS One. 2017 Nov 27;12(11):e0187875. doi: 10.1371/journal.pone.0187875 (PMC5703557; doi:10.1371/journal.pone.0187875)
Supplement: S1 Table — Information on all regression models developed in study including model adjusted r2 and standard error and predictor variables coefficients and significance levels. (XLSX) [file pone.0187875.s001.xlsx]

## Sheet: mcNary2N
	S2 Table. Units are log cubic meters per second for streamflow, millimeters for precipitation and Celcius for temperature. Standard error in log units. For July, August and November models, 75% of data was used to remove serial correlation
	of residuals. Regression models that included temperature term for November (1914-1963) were not valid and were omitted. Annual regresssion calculated for July-June Water Year. See main article for data sources and detailed description of regression modeling.
	1a. Annual streamflow: Regression equations for 1915-2012
			Regression equation					Regression coefficients								Significance of each variable (p-value)
	Selected	Model			adj	Std				Precipitation Term(s)			Temperature Term(s)			Precipitation Term(s)			Temperature Term(s)
		Type	Model	df	r2	error		Intercept		annP			annT			annP			annT
	Yes	P	log annQ = annP	82	0.709	0.169		0.038		0.00166			NA			<.0001	-		-	-
		PT	log annQ = annP +annT	77	0.719	0.619		0.02		0.00162			-0.0526			<0.001	-		0.0639	-
	1b. Annual streamflow: Regression equations for 1915-1963
			Regression equation					Regression coefficients								Significance of each variable (p-value)
	Selected	Model			adj	Std				Precipitation Term(s)			Temperature Term(s)			Precipitation Term(s)			Temperature Term(s)
		Type	Model	df	r2	error		Intercept		annP			annT			annP			annT
	Yes	P	log annQ = annP	37	0.721	0.152		0.0651		0.00185			NA			<.0001	-		-	-
		PT	log annQ = annP +annT	32	0.72	0.157		0.0608		0.00193			-0.00586			<0.001	-		0.911	-
	1c. Annual streamflow: Regression equations for 1964-2012
			Regression equation					Regression coefficients								Significance of each variable (p-value)
	Selected	Model			adj	Std				Precipitation or SWE Term(s)			Temperature Term(s)			Precipitation or SWE Term(s)			Temperature Term(s)
		Type	Model	df	r2	error		Intercept		annP			annT			annP			annT
		P	log annQ = annP	43	0.707	0.184		0.204		0.00159			NA			<.0001	-		-	-
	Yes	PT	log annQ = annP +annT	42	0.728	0.177		1.085		0.00145			-0.0903			<0.001	-		0.0443	-
	2a. February streamflow: Regression equations for 1914-2012
			Regression equation					Regression coefficients								Significance of each variable (p-value)
	Selected	Model			adj	Std				Precipitation Term(s)			Temperature Term(s)			Precipitation Term(s)			Temperature Term(s)
		Type	Model	df	r2	error		Intercept		(Dec-Feb)P	(Dec-Feb)P2		NovT	FebT		(Dec-Feb)P	(Dec-Feb)P2		NovT	FebT
		P	log febQ = (Dec-Feb)P + (Dec-Feb)P2	85	0.61	0.292		0.468		0.00527	-3.5e-06		NA	NA		<.0001	0.099		-	-
	Yes	PT	log febQ = (Dec-Feb)P + (Dec-Feb)P2 + NovT + FebT	83	0.668	0.27		0.492		0.00609	-5.06e-06		-0.0357	0.0541		<0.001	0.014		0.039	<0.001
	2b. February streamflow: Regression equations for 1914-1963
			Regression equation					Regression coefficients								Significance of each variable (p-value)
	Selected	Model			adj	Std				Precipitation Term(s)			Temperature Term(s)			Precipitation Term(s)			Temperature Term(s)
		Type	Model	df	r2	error		Intercept		(Dec-Feb)P	(Dec-Feb)P2		NovT	FebT		(Dec-Feb)P	(Dec-Feb)P2		NovT	FebT
		P	log FebQ = (Dec-Feb)P + (Dec-Feb)P2	39	0.408	0.338		0.377		0.00612	-5.4e-06		NA	NA		0.006	0.185		-	-
		PT	log FebQ = (Dec-Feb)P + (Dec-Feb)P2 + NovT + FebT	37	0.484	0.316		0.145		0.00816	-9.17e-06		-0.00271	0.0641		<0.001	0.027		0.925	0.009
	Yes	PT1	log FebQ = (Dec-Feb)P + (Dec-Feb)P2 + FebT	38	0.4972	0.311		0.135		0.00817344	-9.19e-06		NA	0.0641		<0.001	0.025		-	0.0076
	2c. February streamflow: Regression equations for 1964-2012
			Regression equation					Regression coefficients								Significance of each variable (p-value)
	Selected	Model			adj	Std				Precipitation or SWE Term(s)			Temperature Term(s)			Precipitation or SWE Term(s)			Temperature Term(s)
		Type	Model	df	r2	error		Intercept		(Dec-Feb)P	(Dec-Feb)P2		NovT	FebT		(Dec-Feb)P	(Dec-Feb)P2		NovT	FebT
		P	log febQ = (Dec-Feb)P + (Dec-Feb)P2	43	0.741	0.253		0.513		0.00482	-2.67e-06		NA	NA		<0.001	0.301		-	-
	Yes	PT	log febQ = (Dec-Feb)P + (Dec-Feb)P2 + NovT + FebT	41	0.812	0.216		0.777		0.00502	-3.03e-06		-0.0735	0.0501		<0.001	0.149		0.001	0.011
	3a. March streamflow: Regression equations for 1914-2012
			Regression equation					Regression coefficients								Significance of each variable (p-value)
	Selected	Model			adj	Std				Precipitation Term(s)			Temperature Term(s)			Precipitation Term(s)			Temperature Term(s)
		Type	Model	df	r2	error		Intercept		(Nov-Mar)P	(Nov-Mar)P2		MarT			(Nov-Mar)P	(Nov-Mar)P2		MarT
		P	log MarQ = (Nov-Mar)P + (Nov-Mar)P2	85	0.741	0.216		0.222		0.00617	-4.83e-06		NA			<0.001	<0.001		-	-
	Yes	PT	log MarQ = (Nov-Mar)P + (Nov-Mar)P2 + MarT	84	0.751	0.212		0.0837		0.0065	-5.2e-06		0.028			<0.001	<0.001		0.042	-
	3b. March streamflow: Regression equations for 1914-1963
			Regression equation					Regression coefficients								Significance of each variable (p-value)
	Selected	Model			adj	Std				Precipitation Term(s)			Temperature Term(s)			Precipitation Term(s)			Temperature Term(s)
		Type	Model	df	r2	error		Intercept		(Nov-Mar)P	(Nov-Mar)P2		MarT			(Nov-Mar)P	(Nov-Mar)P2		MarT
	Yes	P	log MarQ = (Nov-Mar)P + (Nov-Mar)P2	39	0.637	0.205		0.285		0.00585	-4.41e-06		NA			<0.001	0.034		-	-
		PT	log MarQ = (Nov-Mar)P + (Nov-Mar)P2 + MarT	38	0.645	0.203		0.132		0.0064	-5.15e-06		0.0268			<0.001	0.017		0.187	-
	3c. March streamflow: Regression equations for 1964-2012
			Regression equation					Regression coefficients								Significance of each variable (p-value)
	Selected	Model			adj	Std				Precipitation or SWE Term(s)			Temperature Term(s)			Precipitation or SWE Term(s)			Temperature Term(s)
		Type	Model1	df	r2	error		Intercept		(Nov-Mar)P	(Nov-Mar)P2		MarT			(Nov-Mar)P	(Nov-Mar)P2		MarT
	Yes	P	log MarQ = (Nov-Mar)P + (Nov-Mar)P2	43	0.778	0.232		0.205		0.0062	-4.84e-06		NA			<0.001	<0.001		-	-
		PT	log MarQ = (Nov-Mar)P + (Nov-Mar)P2 + MarT	42	0.788	0.227		0.0373		0.00646	-5.06e-06		0.0351			<0.001	<0.001		0.095	-
	4a. April streamflow: Regression equations for 1914-2012
			Regression equation					Regression coefficients								Significance of each variable (p-value)
	Selected	Model			adj	Std				Precipitation Term(s)			Temperature Term(s)			Precipitation Term(s)			Temperature Term(s)
		Type	Model	df	r2	error		Intercept		(Dec-Apr)P	(Dec-Apr)P2		(Nov-Jan)T	MarT		(Dec-Apr)P	(Dec-Apr)P2		(Nov-Jan)T	MarT
		P	log AprQ = (Dec-Apr)P + (Dec-Apr)P2	83	0.682	0.234		0.279		0.00634	-5.53e-06		NA	NA		<0.001	<0.001		-	-
	Yes	PT	log AprQ = (Dec-Apr)P + (Dec-Apr)P2 + (Nov-Jan)T + MarT	81	0.769	0.199		0.771		0.00472	-3.51e-06		-0.0677	-0.0546		<0.001	0.004		0.001	<0.001
	4b. April streamflow: Regression equations for 1914-1963
			Regression equation					Regression coefficients								Significance of each variable (p-value)
	Selected	Model			adj	Std				Precipitation Term(s)			Temperature Term(s)			Precipitation Term(s)			Temperature Term(s)
		Type	Model	df	r2	error		Intercept		(Dec-Apr)P	(Dec-Apr)P2		(Nov-Jan)T	MarT		(Dec-Apr)P	(Dec-Apr)P2		(Nov-Jan)T	MarT
		P	log AprQ = (Dec-Apr)P + (Dec-Apr)P2	37	0.469	0.283		0.449		0.00555	-4.64e-06		NA	NA		0.001	0.051		-	-
		PT	log AprQ = (Dec-Apr)P + (Dec-Apr)P2 + (Nov-Jan)T + MarT	35	0.614	0.241		1.01		0.00354	-2.01e-06		-0.0575	-0.0826		0.019	0.338		0.104	0.001
	Yes	PT1	log AprQ = (Dec-Apr)P + (Dec-Apr)P2 + MarT	36	0.5947	0.247027		0.90048		0.0040319	-2.6599e-06		NA	-0.086002		0.0081	0.2104		-	0.0011
	4c. April streamflow: Regression equations for 1964-2012
			Regression equation					Regression coefficients								Significance of each variable (p-value)
	Selected	Model			adj	Std				Precipitation or SWE Term(s)			Temperature Term(s)			Precipitation or SWE Term(s)			Temperature Term(s)
		Type	Model	df	r2	error		Intercept		(Dec-Apr)P	(Dec-Apr)P2		(Nov-Jan)T	MarT		(Dec-Apr)P	(Dec-Apr)P2		(Nov-Jan)T	MarT
		P	log AprQ = (Dec-Apr)P + (Dec-Apr)P2	43	0.821	0.187		0.185		0.00672	-5.93e-06		NA	NA		<0.001	<0.001		-	-
	Yes	PT	log AprQ = (Dec-Apr)P + (Dec-Apr)P2 + (Nov-Jan)T + MarT	41	0.879	0.153		0.571		0.00587	-5.08e-06		-0.0918	-0.0312		<0.001	<0.001		<0.001	0.037
	5a. May streamflow: Regression equations for 1914-2012
			Regression equation					Regression coefficients								Significance of each variable (p-value)
	Selected	Model			adj	Std				Precipitation Term(s)			Temperature Term(s)			Precipitation Term(s)			Temperature Term(s)
		Type	Model	df	r2	error		Intercept		(Dec-May)P	(Dec-May)P2		(Nov-Dec)T	(Mar-Apr)T		(Dec-May)P	(Dec-May)P2		(Nov-Dec)T	(Mar-Apr)T
		P	log MayQ = (Dec-May)P + (Dec-May)P2	82	0.722	0.207		0.0586		0.00537	-4.02e-06		NA	NA		<0.001	<0.001		-	-
	Yes	PT	log MayQ = (Dec-May)P + (Dec-May)P2 + (Nov-Dec)T + (Mar-Apr)T	80	0.82	0.167		0.798		0.00407	-2.54e-06		-0.0377	-0.0904		<0.001	0.004		0.023	<0.001
	5b. May streamflow: Regression equations for 1914-1963
			Regression equation					Regression coefficients								Significance of each variable (p-value)
	Selected	Model			adj	Std				Precipitation Term(s)			Temperature Term(s)			Precipitation Term(s)			Temperature Term(s)
		Type	Model	df	r2	error		Intercept		(Dec-May)P	(Dec-May)P2		(Nov-Dec)T	(Mar-Apr)T		(Dec-May)P	(Dec-May)P2		(Nov-Dec)T	(Mar-Apr)T
		P	log MayQ = (Dec-May)P + (Dec-May)P2	36	0.531	0.231		0.0586		0.00555	-4.59e-06		NA	NA		0.001	0.034		-	-
		PT	log MayQ = (Dec-May)P + (Dec-May)P2 + (Nov-Dec)T + (Mar-Apr)T	34	0.663	0.196		0.753		0.00462	-3.39e-06		-0.0359	-0.105		0.001	0.067		0.22	0.001
	Yes	PT1	log MayQ = (Dec-May)P + (Dec-May)P2 + (Mar-Apr)T	35	0.657	0.1975		0.6526		0.00498	-3.79e-06		NA	-0.11096		0.0005	0.0413		-	0.0006
	5c. May streamflow: Regression equations for 1964-2012
			Regression equation					Regression coefficients								Significance of each variable (p-value)
	Selected	Model			adj	Std				Precipitation or SWE Term(s)			Temperature Term(s)			Precipitation or SWE Term(s)			Temperature Term(s)
		Type	Model	df	r2	error		Intercept		(Dec-May)P	(Dec-May)P2		(Nov-Dec)T	(Mar-Apr)T		(Dec-May)P	(Dec-May)P2		(Nov-Dec)T	(Mar-Apr)T
		P	log MayQ = (Dec-May)P + (Dec-May)P2	43	0.811	0.19		0.0564		0.0053	-3.79e-06		NA	NA		<0.001	0.003		-	-
	Yes	PT	log MayQ =(Dec-May)P + (Dec-May)P2 + (Nov-Dec)T + (Mar-Apr)T	41	0.896	0.141		0.815		0.00411	-2.59e-06		-0.0505	-0.084		<0.001	0.007		0.013	<0.001
	6a. June streamflow: Regression equations for 1914-2012
			Regression equation					Regression coefficients								Significance of each variable (p-value)
	Selected	Model			adj	Std				Precipitation Term(s)			Temperature Term(s)			Precipitation Term(s)			Temperature Term(s)
		Type	Model	df	r2	error		Intercept		(Nov-May)P	(Nov-May)P2		(Apr-May)T			(Nov-May)P	(Nov-May)P2		(Apr-May)T
		P	log JunQ = (Nov-May)P + (Nov-May)P2	86	0.698	0.167		0.099		0.00259	-9.76e-07		NA			<.0001	0.076		-	-
	Yes	PT	log JunQ = (Nov-May)P + (Nov-May)P2 + (Apr-May)T	85	0.732	0.157		0.641		0.00222	-6.54e-07		-0.0508			<0.001	0.211		0.001	-
	6b. June streamflow: Regression equations for 1914-1963
			Regression equation					Regression coefficients								Significance of each variable (p-value)
	Selected	Model			adj	Std				Precipitation Term(s)			Temperature Term(s)			Precipitation Term(s)			Temperature Term(s)
		Type	Model	df	r2	error		Intercept		(Nov-May)P	(Nov-May)P2		(Apr-May)T			(Nov-May)P	(Nov-May)P2		(Apr-May)T
		P	log JunQ = (Nov-May)P + (Nov-May)P2	40	0.563	0.179		0.0257		0.0031	-1.58e-06		NA			0.013	0.308		-	-
	Yes	PT	log JunQ = (Nov-May)P + (Nov-May)P2 + (Apr-May)T	39	0.604	0.171		0.542		0.00297	-1.46e-06		-0.0559			0.012	0.324		0.029	-
	6c. June streamflow: Regression equations for 1964-2012
			Regression equation					Regression coefficients								Significance of each variable (p-value)
	Selected	Model			adj	Std				Precipitation or SWE Term(s)			Temperature Term(s)			Precipitation or SWE Term(s)			Temperature Term(s)
		Type	Model	df	r2	error		Intercept		(Nov-May)P	(Nov-May)P2		(Apr-May)T			(Nov-May)P	(Nov-May)P2		(Apr-May)T
		P	log JunQ = (Nov-May)P + (Nov-May)P2	43	0.778	0.157		0.123		0.00235	-6.87e-07		NA			<0.001	0.241		-	-
	Yes	PT	log JunQ = (Nov-May)P + (Nov-May)P2 + (Apr-May)T	42	0.801	0.149		0.66		0.00196	-3.86e-07		-0.0478			<0.001	0.496		0.019	-
	7a. July streamflow: Regression equations for 1914-2012
			Regression equation					Regression coefficients								Significance of each variable (p-value)
	Selected	Model			adj	Std				Precipitation Term(s)			Temperature Term(s)			Precipitation Term(s)			Temperature Term(s)
		Type	Model	df	r2	error		Intercept		(Jan-Mar)P	JulP		JulT			(Jan-Mar)P	JulP		JulT
	Yes	P	log JulQ = (Jan-Mar)P + JulP	64	0.278	0.181		0.521		0.000623	0.00237		NA			0.005	<0.001		-	-
		PT	log JulQ = (Jan-Mar)P + JulP + JulT	63	0.306	0.178		1.36		0.000525	0.00221		-0.0441			0.018	<0.001		0.066	-
	Yes	PRISM P	log JulQ = (Jan-Mar)P + JulP	64	0.584	0.137		0.281		0.000921	0.005334		NA			<0.001	<0.001		-	-
		PRISM PT	log JulQ = (Jan-Mar)P + JulP + JulT	63	0.581	0.138		0.645		0.000887	0.00515		-0.01608			<0.001	<0.001		0.476	-
	7b. July streamflow: Regression equations for 1914-1963
			Regression equation					Regression coefficients								Significance of each variable (p-value)
	Selected	Model			adj	Std				Precipitation Term(s)			Temperature Term(s)			Precipitation Term(s)			Temperature Term(s)
		Type	Model	df	r2	error		Intercept		(Jan-Mar)P	JulP		JulT			(Jan-Mar)P	JulP		JulT
		P	log JulQ = (Jan-Mar)P + JulP	30	0.297	0.211		0.428		0.000583	0.00385		NA			0.188	0.003		-	-
	Yes	P1	log JulQ = JulP	31	0.279	0.214		0.502		NA	0.00427		NA			NA	0.0009		-	-
		PT	log JulQ = (Jan-Mar)P + JulP + JulT	29	0.3	0.211		1.42		0.000468	0.00332		-0.0523			0.302	0.016		0.298	-
	Yes	PRISM P	log JulQ = (Jan-Mar)P + JulP	30	0.6441	0.151		0.169		0.00134	0.0061		NA			0.0024	<0.001		-	-
		PRISM P1	log JulQ = JulP	31	0.53	0.173		0.345		NA	0.0064		NA			NA	<0.001		-	-
		PRISM PT	log JulQ = (Jan-Mar)P + JulP + JulT	29	0.635	0.152		-0.272		0.0014	0.00635		0.0193			0.0028	<0.001		0.636	-
	7c. July streamflow: Regression equations for 1964-2012
			Regression equation					Regression coefficients								Significance of each variable (p-value)
	Selected	Model			adj	Std				Precipitation Term(s)			Temperature Term(s)			Precipitation Term(s)			Temperature Term(s)
		Type	Model	df	r2	error		Intercept		(Jan-Mar)P	JulP		JulT			(Jan-Mar)P	JulP		JulT
	Yes	P	log JulQ = (Jan-Mar)P + JulP	31	0.28	0.144		0.581		0.000517	0.00181		NA			0.024	0.002		-	-
		PT	log JulQ = (Jan-Mar)P + JulP + JulT	30	0.291	0.143		1.32		0.000446	0.00164		-0.0376			0.055	0.005		0.233	-
	Yes	PRISM P	log JulQ = (Jan-Mar)P + JulP	31	0.501	0.12		0.399		0.000671	0.00429		NA			0.003	<0.001		-	-
		PRISM PT	log JulQ = (Jan-Mar)P + JulP + JulT	30	0.503	0.12		1.022		0.000627	0.00405		-0.0277			0.006	<0.001		0.296	-
	8a. August streamflow: Regression equations for 1914-2012
			Regression equation					Regression coefficients								Significance of each variable (p-value)
	Selected	Model			adj	Std				Precipitation Term(s)			Temperature Term(s)			Precipitation Term(s)			Temperature Term(s)
		Type	Model	df	r2	error		Intercept		(Jul-Aug)P			AugT			(Jul-Aug)P			AugT
		P	log AugQ = (Jul-Aug)P	67	0.317	0.225		0.628		0.00262			NA			<0.001			-	-
	Yes	PT	log AugQ = (Jul-Aug)P + AugT	66	0.405	0.21		2.38		0.00259			-0.101			<0.001			0.002	-
	Yes	PRISM P	log AugQ = (Jul-Aug)P	67	0.712	0.146		0.199		0.00543			NA			<0.001			-	-
		PRISM PT	log AugQ = (Jul-Aug)P + AugT	66	0.712	0.146		0.65		0.0053			-0.021			<0.001			0.309	-
	8b. August streamflow: Regression equations for 1914-1963
			Regression equation					Regression coefficients								Significance of each variable (p-value)
	Selected	Model			adj	Std				Precipitation Term(s)			Temperature Term(s)			Precipitation Term(s)			Temperature Term(s)
		Type	Model	df	r2	error		Intercept		(Jul-Aug)P			AugT			(Jul-Aug)P			AugT
	Yes	P	log AugQ = (Jul-Aug)P	31	0.523	0.186		0.451		0.00391			NA			<0.001			-	-
		PT	log AugQ = (Jul-Aug)P + AugT	30	0.516	0.187		1.08		0.00384			-0.0359			<0.001			0.463	-
	Yes	PRISM P	log AugQ = (Jul-Aug)P	31	0.813	0.116		0.218		0.00545			NA			<0.001			-	-
		PRISM PT	log AugQ = (Jul-Aug)P + AugT	30	0.825	0.112		-1.005		0.00594			0.0564			<0.001			0.0882	-
	8c. August streamflow: Regression equations for 1964-2012
			Regression equation					Regression coefficients								Significance of each variable (p-value)
	Selected	Model			adj	Std				Precipitation Term(s)			Temperature Term(s)			Precipitation Term(s)			Temperature Term(s)
		Type	Model	df	r2	error		Intercept		(Jul-Aug)P			AugT			(Jul-Aug)P			AugT
		P	log AugQ = (Jul-Aug)P	34	0.241	0.242		0.663		0.00223			NA			0.001			-	-
	Yes	PT	log AugQ = (Jul-Aug)P + AugT	33	0.369	0.221		2.72		0.00215			-0.116			0.001			0.008	-
	Yes	PRISM P	log AugQ = (Jul-Aug)P	34	0.627	0.17		0.174		0.00546			NA			<0.001			-	-
		PRISM PT	log Aug+D314Q = (Jul-Aug)P + AugT	33	0.644	0.166		1.101		0.00528			-0.0438			<0.001			0.118	-
	9a. September streamflow: Regression equations for 1914-2012
			Regression equation					Regression coefficients								Significance of each variable (p-value)
	Selected	Model			adj	Std				Precipitation Term(s)			Temperature Term(s)			Precipitation Term(s)			Temperature Term(s)
		Type	Model	df	r2	error		Intercept		AugP	SepP		SepT			AugP	SepP		SepT
		P	log SepQ = AugP + SepP	89	0.39	0.22		0.504		0.00223	0.00458		NA			<0.001	<0.001		-	-
	Yes	PT	log SepQ = AugP + SepP + SepT	88	0.435	0.211		1.37		0.00237	0.00419		-0.058			<0.001	<0.001		0.006	-
	Yes	PRISM P	log SepQ = AugP + SepP	89	0.547	0.189		0.327		0.00443	0.0055		NA			<0.001	<0.001		-	-
		PRISM PT	log SepQ = AugP + SepP + SepT	88	0.56	0.187		0.993		0.00431	0.00525		-0.0367			<0.001	<0.001		0.0647	-
	9b. September streamflow: Regression equations for 1914-1963
			Regression equation					Regression coefficients								Significance of each variable (p-value)
	Selected	Model			adj	Std				Precipitation Term(s)			Temperature Term(s)			Precipitation Term(s)			Temperature Term(s)
		Type	Model	df	r2	error		Intercept		AugP	SepP		SepT			AugP	SepP		SepT
	Yes	P	log SepQ = AugP + SepP	41	0.475	0.23		0.359		0.00326	0.00581		NA			0.002	<0.001		-	-
		PT	log SepQ = AugP + SepP + SepT	40	0.492	0.226		1.07		0.00323	0.00558		-0.0483			0.001	<0.001		0.136	-
	Yes	PRISM P	log SepQ = AugP + SepP	41	0.532	0.223		0.355		0.00421	0.00559		NA			<0.001	<0.001		-	-
		PRISM PT	log SepQ = AugP + SepP + SepT	40	0.507	0.223		1.004		0.00402	0.00536		-0.0355			<0.001	<0.001		0.361	-
	9c. September streamflow: Regression equations for 1964-2012
			Regression equation					Regression coefficients								Significance of each variable (p-value)
	Selected	Model			adj	Std				Precipitation Term(s)			Temperature Term(s)			Precipitation Term(s)			Temperature Term(s)
		Type	Model	df	r2	error		Intercept		AugP	SepP		SepT			AugP	SepP		SepT
		P	log SepQ = AugP + SepP	45	0.321	0.203		0.606		0.00156	0.00369		NA			0.036	<0.001		-	-
	Yes	PT	log SepQ = AugP + SepP + SepT	44	0.382	0.193		1.59		0.00178	0.0031		-0.0649			0.014	<0.001		0.024	-
	Yes	PRISM P	log SepQ = AugP + SepP	45	0.583	0.159		0.2945		0.0047	0.00545		NA			<0.001	<0.001		-	-
		PRISM PT	log SepQ = AugP + SepP + SepT	44	0.605	0.155		0.985		0.00469	0.00518		-0.0385			<0.001	<0.001		0.0691	-
	10a. November streamflow: Regression equations for 1914-2012
			Regression equation					Regression coefficients								Significance of each variable (p-value)
	Selected	Model			adj	Std				Precipitation Term(s)			Temperature Term(s)			Precipitation Term(s)			Temperature Term(s)
		Type	Model	df	r2	error		Intercept		OctP	NovP		OctT			OctP	NovP		OctT
		P	log NovQ = OctP + NovP	68	0.529	0.195		0.591		0.00283	0.00381		NA			<0.001	<0.001		-	-
	Yes	PT	log NovQ = OctP + NovP + OctT	67	0.552	0.19		0.984		0.00251	0.00387		-0.0393			<0.001	<0.001		0.036	-
	10b. November streamflow: Regression equations for 1914-1963
			Regression equation					Regression coefficients								Significance of each variable (p-value)
	Selected	Model			adj	Std				Precipitation Term(s)			Temperature Term(s)			Precipitation Term(s)			Temperature Term(s)
		Type	Model	df	r2	error		Intercept		OctP	NovP		OctT			OctP	NovP		OctT
	Yes	P	log NovQ = OctP + NovP	32	0.205	0.242		0.668		0.00219	0.00274		NA			0.039	0.0062		-	-
	10c. November streamflow: Regression equations for 1964-2012
			Regression equation					Regression coefficients								Significance of each variable (p-value)
	Selected	Model			adj	Std				Precipitation Term(s)			Temperature Term(s)			Precipitation Term(s)			Temperature Term(s)
		Type	Model	df	r2	error		Intercept		OctP	NovP		OctT			OctP	NovP		OctT
	Yes	P	log NovQ = OctP + NovP	33	0.809	0.13		0.531		0.00297	0.0049		NA			<0.001	<0.001		-	-
		PT	log NovQ = OctP + NovP + OctT	32	0.804	0.132		0.47		0.00303	0.00488		0.00591			<0.001	<0.001		0.727	-
